# Supplementary material for: Gene polymorphisms and serum levels of BDNF and CRH in vitiligo patients
Source: PLoS One. 2022 Jul 29;17(7):e0271719. doi: 10.1371/journal.pone.0271719 (PMC9337645; doi:10.1371/journal.pone.0271719)
Supplement: S1 Data — (XLSX) [file pone.0271719.s003.xlsx]

## Sheet: DB (main+control) 2 Genes
ID	Group	Age (years)	Gender	Nationality	Education level	Marital status	Having parents	Fitzpatrick skin type	PHQ-15	GAD-7	PHQ-9	Communication difficulties	BDNF	CRG	rs242924	rs11030094	G_rs242924	T_rs242924	Grs11030094	A_rs11030094	Duration of the disease	Depigmentation	Lesion on mucous membranes	Redness of the skin	Leukotrichia	Itchy skin	Family history	Stress	Environmental factors	Autoimmune thyroiditis	Kebner Phenomenon	VES score	Form of vitiligo
001	0	21	0	0	2	0	0	2	2	3	0	0	0	3.223	GG	GA	1	0	1	1
002	0	30	1	0	0	2	0	3	1	1	0	0	0	3.626	GT	AA	1	1	0	1
003	0	61	0	0	2	0	2	1	0	0	0	0	2.697	3.018	GG	AA	1	0	0	1
004	0	45	0	0	1	2	1	2	2	1	0	2	4.434	4.014	TT	GG	0	1	1	0
005	0	43	1	0	0	2	2	3	1	1	0	2	1.518	3.626	GG	GG	1	0	1	0
006	0	20	1	0	2	1	0	3	0	0	0	0	0	3.658	TT	GG	0	1	1	0
007	0	40	1	0	2	1	2	3	3	2	1	1	0	3.417	TT	AA	0	1	0	1
008	0	17	0	0	0	0	0	2	2	2	2	1	3.46	3.643	TT	GG	0	1	1	0
009	0	52	0	0	1	1	1	4	4	1	1	2	0	1.922	GG	GG	1	0	1	0
010	0	76	0	0	2	3	2	3	5	3	2	1	6.751	3.823	GT	GA	1	1	1	1
011	0	31	1	0	1	1	2	3	0	1	0	2	0	3.165	GT	GG	1	1	1	0
012	0	17	1	0	0	0	0	3	0	1	0	0	15.309	3.672	GT	GA	1	1	1	1
013	0	36	1	0	2	1	0	4	2	0	0	0	2.557	7.58	TT	GG	0	1	1	0
014	0	27	0	0	1	0	1	2	5	2	3	0	2.632	4.227	GT	AA	1	1	0	1
015	0	35	1	0	2	1	0	3	5	5	3	0	3.525	0.728	TT	GG	0	1	1	0
016	0	24	0	0	1	0	0	2	10	3	2	0	2.56	4.142	GT	GA	1	1	1	1
017	0	54	0	0	1	1	0	3	1	6	2	1	2.867	3.705	TT	AA	0	1	0	1
018	0	45	1	0	2	1	0	3	0	0	0	0	3.307	8.002	GT	GA	1	1	1	1
019	0	22	1	0	2	0	0	2	0	0	0	0	2.577	1.458	GG	AA	1	0	0	1
020	0	26	1	0	2	1	0	2	2	0	1	0	2.293	2.187	TT	AA	0	1	0	1
021	0	42	1	0	1	1	0	2	0	0	0	0	2.438	1.226	TT	AA	0	1	0	1
022	0	37	0	0	1	1	0	1	2	0	0	0	2.255	9.085	TT	AA	0	1	0	1
023	0	60	1	0	2	1	0	2	0	0	0	0	2.806	3.79	GT	AA	1	1	0	1
024	0	63	1	0	2	1	2	2	1	1	2	1	3.82	0.351	TT	GG	0	1	1	0
025	0	47	0	0	2	1	0	2	2	0	0	0	4.11	8.905	GG	GG	1	0	1	0
026	0	36	0	0	1	1	0	3	1	0	0	0	2.867	5.976	GT	GA	1	1	1	1
027	0	17	0	0	0	0	0	3	0	1	1	0	3.136	4.081	TT	GA	0	1	1	1
028	0	63	1	0	2	0	1	3	3	5	3	1	3.872	6.705	TT	GA	0	1	1	1
029	0	51	0	0	2	0	1	2	1	2	1	0	3.67	2.479	GG	GG	1	0	1	0
030	0	34	0	0	2	0	0	4	1	2	2	1	3.443	3.498	GT	GA	1	1	1	1
031	0	36	1	0	2	0	0	2	0	0	0	1	3.177	4.348	TT	GG	0	1	1	0
032	0	47	0	0	2	1	0	2	1	1	0	1	3.049	7.726	TT	AA	0	1	0	1
033	0	64	0	0	2	3	2	2	0	0	0	0	3.78	2.623	GG	GA	1	0	1	1
034	0	52	0	0	1	1	2	2	1	1	0	0	3.203	2.187	TT	GA	0	1	1	1
035	0	41	0	0	2	1	1	1	2	0	0	0	3.71	1.853	GG	GA	1	0	1	1
036	0	58	0	0	2	1	2	3	3	1	1	0	3.148	1.81	TT	GG	0	1	1	0
037	0	33	1	0	1	1	1	3	1	0	0	0	3.455	5.539	GG	GG	1	0	1	0
038	0	26	0	0	1	0	0	2	6	4	2	0	2.186	3.635	GT	GA	1	1	1	1
039	0	27	0	0	2	0	0	2	10	6	5	1	4.081	3.614	GT	AA	1	1	0	1
040	0	42	1	0	1	1	0	2	7	3	4	0	6.122	3.499	GT	GA	1	1	1	1
041	0	52	0	0	2	1	2	4	5	5	1	0	3.449	3.406	GG	AA	1	0	0	1
042	0	17	0	0	0	0	0	2	5	5	1	0	0	3.162	GG	GG	1	0	1	0
043	0	61	1	0	2	3	0	3	6	5	2	2	10.206	3.304	GT	GA	1	1	1	1
044	0	49	0	0	2	2	0	1	2	0	0	1	0.849	3.617	GT	GA	1	1	1	1
045	0	50	0	0	2	2	1	1	9	5	3	1	9.476	3.649	GG	AA	1	0	0	1
046	0	22	0	0	2	0	0	1	6	0	0	0	4.228	2.936	TT	GA	0	1	1	1
047	0	23	1	0	2	0	0	2	0	0	0	0	2.916	3.867	GG	GA	1	0	1	1
048	0	54	0	0	2	1	1	3	8	2	1	1	3.851	2.374	GG	AA	1	0	0	1
049	0	17	0	0	1	0	0	3	1	0	0	0	4.861	3.123	GT	GA	1	1	1	1
050	0	32	1	0	1	1	1	3	0	1	0	1	2.831	2.956	TT	GA	0	1	1	1
051	0	24	0	0	1	0	0	2	1	1	1	0	2.754	3.017	GG	GG	1	0	1	0
052	0	45	0	0	2	1	1	3	2	3	1	1	3.256	1.832	TT	GG	0	1	1	0
053	0	27	0	0	1	1	0	2	0	3	0	1	0	3.451	GT	AA	1	1	0	1
054	0	16	0	0	0	0	1	1	4	0	0	0	7.901	0.674	TT	GG	0	1	1	0
055	0	36	1	0	2	1	1	3	1	2	2	1	3.672	5.712	GG	AA	1	0	0	1
056	0	41	1	1	2	2	0	1	0	0	0	0	1.826	1.915	TT	AA	0	1	0	1
057	0	42	1	0	2	1	1	3	0	2	0	1	10.543	3.657	GT	GG	1	1	1	0
058	0	18	1	0	1	0	0	2	0	0	0	0	7.651	3.245	TT	GA	0	1	1	1
059	0	16	0	0	1	0	0	2	3	4	4	1	3.184	3.917	TT	GA	0	1	1	1
060	0	62	0	0	2	3	2	3	6	7	3	1	14.107	5.862	GG	GA	1	0	1	1
061	0	62	1	0	2	1	1	2	2	0	0	0	1.804	2.971	GG	AA	1	0	0	1
062	0	23	0	0	2	1	0	2	4	2	1	1	2.54	4.727	TT	GG	0	1	1	0
063	0	23	1	0	2	0	0	2	4	1	2	1	7.239	1.87	TT	GA	0	1	1	1
064	0	16	1	0	1	0	0	3	0	0	0	0	4.768	1.914	TT	GG	0	1	1	0
065	0	23	1	0	1	0	1	2	0	0	0	0	2.705	3.28	GT	GA	1	1	1	1
066	0	61	1	0	2	1	2	3	3	3	2	0	6.782	7.516	TT	AA	0	1	0	1
067	0	64	0	0	2	2	2	2	8	1	0	0	3.771	2.914	GT	GA	1	1	1	1
068	0	52	0	0	1	1	0	1	2	3	3	0	1.867	2.892	GT	GA	1	1	1	1
069	0	41	0	0	2	3	1	2	8	1	0	0	3.717	1.243	GT	GA	1	1	1	1
070	0	33	0	0	1	1	0	3	4	2	1	0	2.914	10.586	GT	AA	1	1	0	1
071	0	33	1	0	1	0	1	2	3	0	0	0	7.58	2.341	GG	GA	1	0	1	1
072	0	42	1	0	2	1	0	3	0	7	4	1	3.678	0.415	TT	AA	0	1	0	1
073	0	29	1	0	2	0	1	2	3	3	3	1	6.476	3.814	TT	AA	0	1	0	1
074	0	46	0	0	2	1	1	4	2	3	1	1	1.904	4.461	GT	GA	1	1	1	1
075	0	55	0	0	1	1	0	2	0	1	0	0	3.38	1.212	TT	AA	0	1	0	1
076	0	58	1	0	2	1	0	2	7	5	3	1	5.769	1.78	GG	AA	1	0	0	1
077	0	51	0	0	2	1	0	3	9	5	2	1	2.61	0.281	GT	GA	1	1	1	1
078	0	43	1	0	1	1	0	2	7	6	2	1	4.723	2.493	TT	GA	0	1	1	1
079	0	79	0	0	0	1	2	4	13	12	9	1	2.561	0.211	GT	GG	1	1	1	0
080	0	35	1	0	2	1	0	2	3	3	2	1	3.082	1.57	GT	GG	1	1	1	0
081	0	35	1	0	2	0	0	3	4	3	0	1	3.313	1.864	TT	GG	0	1	1	0
082	0	34	0	0	2	1	0	2	7	4	4	1	0	2.162	GG	GG	1	0	1	0
083	0	66	0	0	2	3	2	3	3	3	0	1	4.978	2.447	TT	GG	0	1	1	0
084	0	60	1	0	2	1	0	2	4	6	2	1	1.915	2.187	GT	GA	1	1	1	1
085	0	16	1	0	1	0	0	3	4	4	1	0	3.564	6.789	TT	GG	0	1	1	0
086	0	32	0	0	1	1	0	2	1	2	0	1	2.49	3.567	GT	AA	1	1	0	1
087	0	21	0	0	1	0	0	2	1	2	0	0	3.21	1.489	TT	GG	0	1	1	0
088	0	43	0	1	2	1	0	1	0	0	0	0	7.255	3.342	TT	AA	0	1	0	1
089	0	36	0	0	2	0	0	2	4	1	0	0	2.161	4.087	TT	GA	0	1	1	1
090	0	16	0	0	1	0	1	3	8	1	0	1	14.217	2.265	TT	GG	0	1	1	0
091	0	17	0	0	1	0	0	2	6	0	0	0	7.342	2.709	GT	AA	1	1	0	1
092	0	45	0	0	2	1	0	4	5	0	0	0	0	2.654	TT	GA	0	1	1	1
093	0	24	0	0	2	0	0	2	11	6	5	0	10.087	2.174	TT	AA	0	1	0	1
094	0	43	0	0	2	1	1	2	2	1	0	0	3.257	0.978	TT	GA	0	1	1	1
095	0	59	0	0	2	3	2	2	10	1	1	1	8.761	2.975	TT	AA	0	1	0	1
096	0	16	0	0	1	0	0	2	1	0	0	0	1.715	3.91	TT	GA	0	1	1	1
097	0	20	0	0	1	1	1	2	0	2	0	1	1.234	3.223	GT	AA	1	1	0	1
098	0	16	0	1	1	0	0	2	0	0	0	0	0	3.753	GG	AA	1	0	0	1
099	0	24	0	0	2	1	1	3	3	4	0	2	1.158	3.018	GT	GA	1	1	1	1
100	0	23	0	1	2	0	0	2	2	5	0	0	3.255	4.122	TT	GA	0	1	1	1
101	0	61	1	0	2	1	2	3	3	3	0	0	1.518	2.917	GT	AA	1	1	0	1
102	0	64	0	0	2	2	2	2	8	1	0	0	0	3.658	GG	AA	1	0	0	1
103	0	52	0	0	1	1	0	1	2	3	0	0	2.215	3.22	TT	AA	0	1	0	1
104	0	41	0	0	2	3	1	2	8	1	0	0	3.987	3.987	GT	GA	1	1	1	1
105	0	47	1	0	1	1	2	2	10	6	0	1	2.776	1.324	GT	GG	1	1	1	0
106	0	24	0	0	2	0	0	1	4	1	0	0	5.234	2.917	GT	GA	1	1	1	1
107	0	23	0	0	2	0	0	2	9	3	0	0	1.188	3.765	GT	GA	1	1	1	1
108	0	23	1	0	2	1	0	2	3	2	0	0	10.372	3.121	TT	GG	0	1	1	0
109	0	52	1	0	2	1	0	3	4	3	2	1	2.557	6.776	TT	GA	0	1	1	1
110	0	41	0	0	1	1	1	2	2	4	2	1	3.622	5.218	TT	AA	0	1	0	1
111	0	34	0	0	1	2	0	3	3	5	1	1	2.29	0.564	TT	GA	0	1	1	1
112	0	55	0	0	2	1	1	4	5	7	3	1	3.56	4.554	GG	AA	1	0	0	1
113	0	17	1	1	1	0	0	1	5	2	2	0	2.917	3.032	GT	GA	1	1	1	1
114	0	16	0	0	1	0	0	2	2	2	1	0	4.157	7.179	GT	AA	1	1	0	1
115	0	47	1	0	1	1	0	3	3	3	1	1	3.897	1.326	TT	GA	0	1	1	1
116	0	33	1	0	2	0	0	3	4	4	0	0	2.113	2.187	TT	GG	0	1	1	0
117	0	61	1	0	2	3	2	4	1	2	0	0	2.438	1.226	GT	GG	1	1	1	0
118	0	60	0	1	2	3	2	1	1	7	5	1	2.255	9.085	GT	AA	1	1	0	1
119	0	38	1	0	2	1	0	1	3	3	2	1	2.217	3.564	GG	AA	1	0	0	1
120	0	53	1	0	2	1	1	2	3	2	1	0	3.446	0.255	TT	GA	0	1	1	1
121	0	38	0	0	2	1	0	2	4	7	4	1	5.755	7.934	TT	AA	0	1	0	1
122	0	58	0	0	1	1	0	2	5	8	4	1	1.96	5.675	GT	AA	1	1	0	1
123	0	44	1	1	2	2	0	1	9	1	0	0	4.776	4.821	GT	GG	1	1	1	0
124	0	18	1	0	1	0	0	2	8	2	0	0	2.852	7.921	GT	GA	1	1	1	1
125	0	42	0	0	2	1	0	3	2	2	2	0	3.564	2.345	TT	GG	0	1	1	0
126	0	35	1	0	2	1	0	3	2	1	1	0	2.456	3.098	GT	GG	1	1	1	0
127	0	22	1	0	1	0	0	3	2	0	0	0	3.177	5.189	TT	AA	0	1	0	1
128	0	37	0	0	2	1	0	4	3	0	0	1	3.049	6.654	GG	AA	1	0	0	1
129	0	34	1	0	2	1	0	2	1	1	0	1	3.78	3.297	GT	GG	1	1	1	0
130	0	58	1	0	2	1	1	2	4	1	1	1	2.122	1.188	GT	GA	1	1	1	1
131	0	53	0	0	2	1	1	2	5	2	2	1	1.987	2.568	GG	GA	1	0	1	1
132	0	19	1	0	1	0	0	2	1	1	0	1	3.148	1.901	GT	GA	1	1	1	1
001	1	43	1	0	2	1	2	3	7	13	11	0	2.951	0.351	TT	AA	0	1	0	1	20	0	1	1	0	1	1	0	1	1	1	0.3456	1
002	1	20	1	0	1	1	0	3	0	4	1	1	3.49	2.393	GT	GG	1	1	1	0	10	1	1	1	1	1	1	0	1	1	1	0.153	0
003	1	31	1	0	2	1	0	4	0	0	0	0	3.07	9.304	TT	GA	0	1	1	1	1	0	1	1	0	1	1	1	1	1	1	3.47573	0
004	1	36	1	0	1	1	1	3	9	5	2	1	3.238	8.748	TT	GG	0	1	1	0	11	0	1	1	0	1	1	0	1	1	0	3.6138	0
005	1	42	1	0	2	1	0	3	7	10	7	1	3.443	8.309	TT	GA	0	1	1	1	6	1	1	1	1	1	1	0	0	1	1	0.33815	0
006	1	18	1	0	2	0	0	2	6	10	12	2	3.649	7.726	TT	AA	0	1	0	1	5	1	1	1	1	1	0	0	0	1	1	0.7031	0
007	1	62	1	0	1	1	1	2	0	3	1	1	3.913	8.019	TT	GA	0	1	1	1	20	0	1	0	0	0	0	0	0	1	0	93.502	1
008	1	20	0	0	2	0	0	2	2	5	1	1	2.942	7.434	TT	GA	0	1	1	1	1	0	1	1	1	1	1	0	1	1	1	0.04875	0
009	1	26	0	0	2	1	1	3	0	16	8	2	2.919	3.499	GG	GG	1	0	1	0	25	1	1	0	0	0	1	1	1	1	1	0.3094	0
010	1	32	0	0	2	1	0	4	2	5	2	1	3.838	3.352	TT	GA	0	1	1	1	7	0	1	1	0	1	0	1	0	1	0	15.7253	0
011	1	54	0	0	1	2	1	3	5	2	2	1	3.02	1.604	GT	AA	1	1	0	1	6	0	1	1	1	1	1	0	1	1	0	23.1878	0
012	1	17	0	1	1	0	0	2	6	5	1	1	1.832	9, 330	GT	AA	1	1	0	1	1	1	0	1	1	1	1	1	0	1	1	0.0225	2
013	1	27	1	0	2	0	0	4	2	0	0	0	1.725	8.309	GT	GG	1	1	1	0	10	0	1	1	0	1	1	1	1	1	1	1.57	0
014	1	39	0	0	2	1	0	3	6	6	3	0	2.348	2.477	GT	GA	1	1	1	1	22	1	1	1	1	1	0	1	1	1	1	0.08	0
015	1	58	0	0	2	1	2	3	22	17	9	1	2.455	8.455	GT	GG	1	1	1	0	1	1	1	1	1	1	0	1	0	1	1	0.16	0
016	1	72	0	0	2	3	2	3	9	4	3	2	2.632	6.56	TT	GA	0	1	1	1	9	0	1	1	1	1	1	0	1	1	1	15.25	1
017	1	48	0	0	2	1	0	2	4	3	2	0	2.623	0.788	GT	GA	1	1	1	1	1	1	1	1	1	1	1	1	1	1	1	0.0625	0
018	1	35	0	0	2	1	0	4	6	9	4	0	2.577	6.705	GT	GA	1	1	1	1	6	0	1	0	0	0	1	0	0	1	1	0.45	0
019	1	27	0	0	2	1	1	2	3	6	1	1	2.855	8.163	TT	AA	0	1	0	1	1	1	1	1	1	1	1	1	1	1	1	0.04	0
020	1	47	0	2	1	1	1	2	7	4	1	0	1.832	9, 330	GT	GG	1	1	1	0	7	0	1	1	1	1	1	0	0	1	0	12.8153	0
021	1	52	0	0	1	1	2	4	7	10	4	2	1.725	8.309	GT	AA	1	1	0	1	1	0	1	1	1	1	1	0	1	1	1	2.9307	0
022	1	16	1	0	0	0	0	4	1	3	3	1	2.348	2.477	GT	GG	1	1	1	0	1	1	1	1	1	1	1	1	0	1	0	0.5625	0
023	1	63	1	0	2	1	1	3	6	8	4	1	2.455	8.455	GT	GA	1	1	1	1	20	0	1	0	1	0	1	0	0	1	0	55.2829	1
024	1	17	0	0	0	0	0	2	4	5	2	1	2.632	6.56	TT	GA	0	1	1	1	8	1	1	1	1	1	0	1	1	1	0	0.1775	0
025	1	50	0	0	1	1	2	4	3	8	2	1	2.623	0.788	TT	GA	0	1	1	1	3	0	1	1	1	1	0	0	1	1	0	0.3625	0
026	1	36	0	0	1	1	0	4	3	4	1	1	2.577	6.705	GT	GG	1	1	1	0	2	0	1	1	1	1	1	0	0	1	0	3.9326	0
027	1	48	0	0	2	1	2	2	13	15	11	2	2.855	8.163	TT	GG	0	1	1	0	10	0	1	1	1	1	1	0	1	1	0	12.4052	0
028	1	42	1	0	2	1	0	3	10	2	2	1	2.803	3.061	TT	GA	0	1	1	1	1	0	1	1	1	1	0	0	1	1	1	0.5626	0
029	1	61	1	0	2	1	2	3	2	3	0	1	2.565	5.539	GT	GA	1	1	1	1	10	0	1	1	1	1	1	1	1	1	0	4.03935	1
030	1	64	0	0	1	0	2	2	9	11	2	1	3	0.874	TT	AA	0	1	0	1	20	0	1	0	0	0	0	0	1	1	0	86.1896	1
031	1	52	0	0	1	1	2	3	1	0	0	0	2.974	2.477	TT	GG	0	1	1	0	12	0	1	1	1	1	1	0	1	1	0	34.9441	0
032	1	41	0	0	1	1	0	3	9	10	6	1	3	3.498	TT	GA	0	1	1	1	20	0	1	1	0	1	1	0	0	1	0	8.1878	0
033	1	21	0	0	2	0	0	1	3	0	0	0	1.219	3.342	TT	GA	0	1	1	1	3	1	1	1	0	1	1	0	0	1	1	1.4062	0
034	1	16	0	0	1	0	0	2	0	2	0	0	2.914	7.667	GT	GA	1	1	1	1	0.5	0	1	1	0	1	0	1	1	1	1	0.02626	0
035	1	32	0	0	2	1	0	2	7	8	5	1	4.58	2.934	GT	GG	1	1	1	0	1	1	1	0	1	0	1	0	0	1	0	0.4813	0
036	1	36	0	0	2	1	0	2	5	0	0	1	3.325	9.761	TT	GG	0	1	1	0	8	0	1	0	0	0	1	0	0	1	0	6.55833	0
037	1	30	1	0	2	0	0	3	0	0	0	0	1.211	8.642	GT	GA	1	1	1	1	25	0	1	1	1	1	1	1	1	1	1	1.2555	0
038	1	36	0	1	2	1	0	1	4	5	2	1	2.97	8.384	TT	GA	0	1	1	1	1	0	1	1	1	1	0	1	0	1	0	0.06	0
039	1	43	0	0	2	1	2	1	0	7	2	1	1.569	7.438	TT	GA	0	1	1	1	13	0	1	1	1	1	0	0	1	1	0	1.432	1
040	1	61	0	0	2	1	0	1	9	7	11	1	4.662	9.39	TT	GG	0	1	1	0	5	0	1	0	1	0	0	0	1	1	1	0.04313	0
041	1	45	0	0	1	2	1	3	10	4	1	0	2.276	3.358	GT	GG	1	1	1	0	2	1	0	1	1	1	1	0	1	1	0	0.13375	0
042	1	46	0	0	1	3	2	2	8	0	0	1	1.724	3.325	TT	AA	0	1	0	1	1	0	1	1	1	1	1	0	1	1	0	0.0825	0
043	1	23	1	0	1	0	0	2	2	0	0	0	2.21	0.917	TT	GG	0	1	1	0	2	0	1	1	0	1	1	1	0	1	1	0.12763	0
044	1	16	0	0	1	0	0	3	0	3	2	1	1.623	9.533	TT	GA	0	1	1	1	1	1	1	1	1	1	1	0	1	1	1	0.2188	0
045	1	16	1	0	1	0	0	3	4	1	1	1	3.709	7.288	TT	GG	0	1	1	0	2	0	1	1	1	1	1	1	0	1	1	0.3494	0
046	1	35	1	0	2	1	0	2	10	1	1	1	1.561	4.964	GT	AA	1	1	0	1	25	0	1	1	1	1	1	1	1	1	1	0.2985	0
047	1	32	1	0	2	1	0	3	0	0	0	1	1.218	0.154	GG	GA	1	0	1	1	3	0	1	1	0	1	0	1	1	1	0	0.805	0
048	1	40	1	0	1	1	0	2	12	9	6	1	2.275	10.913	TT	GA	0	1	1	1	20	0	1	1	0	1	0	0	1	1	0	4.8438	0
049	1	17	0	0	0	0	0	2	2	0	0	0	5.253	2.973	GT	AA	1	1	0	1	1	1	1	1	1	1	1	1	1	1	1	0.3094	0
050	1	59	0	0	1	3	1	3	2	7	2	1	1.864	8.913	TT	GA	0	1	1	1	5	1	1	1	1	1	1	1	1	1	1	1.51813	0
051	1	52	0	0	2	1	2	2	18	9	4	1	3.24	7.88	TT	GA	0	1	1	1	3	0	1	1	1	1	1	0	1	1	0	2.3729	0
052	1	76	0	0	2	3	2	2	16	10	7	1	2.914	9.321	GG	GG	1	0	1	0	2	1	1	1	1	1	1	0	1	1	1	9	0
053	1	17	1	0	1	0	0	3	0	2	0	1	5.203	6.482	GT	AA	1	1	0	1	4	1	1	1	1	1	1	0	1	1	1	0.295	0
054	1	24	0	0	2	0	1	3	11	6	3	1	1.554	8.972	TT	GA	0	1	1	1	15	1	1	0	0	0	0	0	0	1	1	1.74163	0
055	1	45	0	0	1	3	1	4	4	19	12	0	2.25	4.365	TT	GG	0	1	1	0	1	0	1	1	1	1	1	0	0	1	1	0.1875	0
056	1	27	0	0	1	1	1	2	5	4	2	1	1.228	0.234	TT	GG	0	1	1	0	20	0	1	1	1	1	1	0	1	1	1	3.34136	1
057	1	16	0	0	0	0	1	3	4	6	1	0	1.813	8.875	TT	AA	0	1	0	1	3	0	1	1	0	1	1	0	0	1	1	0.1525	0
058	1	41	1	1	1	2	1	2	3	3	2	1	2.278	5.915	GT	GA	1	1	1	1	27	0	1	1	0	1	0	0	1	1	1	0.78375	0
059	1	62	0	0	1	2	2	4	3	3	1	1	2.776	9.322	TT	GA	0	1	1	1	4	0	1	1	1	1	1	1	0	1	0	93.502	1
060	1	33	1	0	1	1	1	2	6	18	12	0	1.254	10.155	GT	GG	1	1	1	0	1	1	1	1	1	1	0	0	0	1	0	1.9726	0
061	1	34	1	0	1	1	0	2	0	2	0	0	3.976	0.28	TT	AA	0	1	0	1	2	0	1	1	0	1	1	0	0	1	1	3.9326	1
062	1	67	1	0	2	3	2	3	3	7	2	1	2.919	0.144	TT	GG	0	1	1	0	10	0	1	1	0	1	0	0	0	1	1	10, 8764	1
063	1	58	1	0	2	1	2	2	6	4	1	1	4.754	6.29	GG	GG	1	0	1	0	5	0	1	1	1	1	1	0	1	1	1	10.467	1
064	1	17	0	0	1	0	0	4	1	2	0	1	1.672	0.875	TT	GA	0	1	1	1	12	0	1	1	1	1	0	1	1	1	0	0.075	0
065	1	16	1	0	1	0	0	2	2	2	1	1	2.144	7.709	GT	GA	1	1	1	1	4	0	1	1	1	1	1	0	0	1	1	0.6166	0
066	1	23	0	0	1	1	0	2	4	7	1	1	2, 431	2.393	TT	GA	0	1	1	1	14	0	1	1	0	1	1	0	1	1	1	93.502	1
067	1	16	0	1	0	0	0	3	0	0	0	0	2.567	2.874	GT	AA	1	1	0	1	1	0	1	1	1	1	1	1	0	1	0	0.6188	0
068	1	51	0	0	1	1	1	2	4	14	5	1	3.255	10.532	TT	GA	0	1	1	1	8	1	1	1	1	1	1	0	1	1	1	5.3439	0
069	1	16	1	0	0	0	0	2	6	5	2	1	1.431	8.309	TT	AA	0	1	0	1	1	0	1	1	1	1	1	1	1	1	1	0.3094	0
070	1	26	0	1	1	1	1	2	6	1	1	1	3.211	6.543	GT	GG	1	1	1	0	1	0	0	0	0	0	0	0	0	0	0	7.39	1
071	1	25	0	0	2	0	0	3	0	3	0	1	2.305	9.216	TT	GG	0	1	1	0	1	0	1	1	0	1	1	0	1	1	1	0.153	0
072	1	20	0	0	1	0	1	1	0	3	1	1	3.224	3.451	TT	GA	0	1	1	1	3	0	1	1	0	1	1	1	1	1	1	0.3294	0
073	1	42	0	0	2	1	1	2	5	2	0	0	1.89	7.355	TT	GA	0	1	1	1	22	1	1	1	0	1	1	1	1	1	1	29.6565	0
074	1	29	0	1	2	1	0	2	4	3	9	1	2.241	6.834	GT	GA	1	1	1	1	5	0	1	1	0	1	1	0	1	1	1	10.8183	0
075	1	46	0	0	1	1	2	2	12	4	3	1	3.575	1.166	TT	GA	0	1	1	1	3	0	1	1	1	1	1	1	1	1	1	16.5628	1
076	1	55	0	0	1	1	1	2	10	5	1	1	1.942	9.43	TT	AA	0	1	0	1	1	0	1	1	1	1	1	1	0	1	0	16.5628	1
077	1	34	0	0	1	1	0	2	0	4	2	1	1.468	8.361	GT	GA	1	1	1	1	3	0	1	1	1	1	1	0	1	1	1	12.678	1
078	1	30	0	0	2	2	0	3	0	7	1	1	2.348	2.223	GT	GA	1	1	1	1	20	0	1	1	1	1	0	0	0	1	0	14.243	1
079	1	27	0	0	2	0	0	2	10	5	8	1	1.27	9.542	TT	GA	0	1	1	1	20	0	1	1	0	1	1	0	1	0	0		1
080	1	34	1	0	1	1	0	2	8	5	2	1	2.632	6.253	GT	GA	1	1	1	1	1	0	1	1	1	1	1	0	1	1	1	5.376	0
081	1	23	1	0	2	1	0	2	5	3	1	0	3.389	1.154	TT	AA	0	1	0	1	1	1	1	1	1	1	1	0	1	1	1	0.3945	0
082	1	30	1	0	2	1	0	2	2	7	2	1	2.277	7.208	TT	GG	0	1	1	0	2	0	1	1	1	1	1	0	1	1	1	1.6874	1
083	1	51	1	0	1	1	1	1	6	7	3	1	2.855	8.163	GT	GA	1	1	1	1	10	0	1	1	1	1	1	0	1	1	1	11, 675	0
084	1	46	1	1	2	1	1	1	3	6	1	0	1.516	9, 330	GT	GA	1	1	1	1	2	0	1	1	1	0	0	0	1	1	1	4.276	0
085	1	17	1	0	1	0	0	3	0	2	0	0	3.17	2.344	TT	GA	0	1	1	1	4	0	1	0	1	1	1	1	0	0	0	12.324	1
086	1	25	1	0	2	0	0	2	4	3	4	1	1.764	7.516	GT	AA	1	1	0	1	10	0	1	1	1	1	1	1	0	1	1	11.187	1
087	1	71	1	0	2	3	2	2	5	2	4	0	2.994	0,.677	GT	AA	1	1	0	1	25	0	1	1	1	1	1	1	0	1	1	7.89	1
088	1	53	1	0	2	1	2	2	4	4	1	1	2.807	5.244	GT	GA	1	1	1	1	7	0	1	1	1	1	1	1	1	1	1	10.433	1
089	1	60	1	0	2	1	2	3	7	7	2	1	2.294	7.321	TT	GG	0	1	1	0	31	0	1	1	1	1	1	0	1	1	1	11.597	1
090	1	38	1	0	1	1	0	2	3	3	3	0	1.565	6.705	GG	GG	1	0	1	0	1	1	1	1	1	1	1	0	1	1	1	0.432	0
091	1	20	1	1	2	0	0	1	0	0	0	0	2.63	0.782	TT	GA	0	1	1	1	3	0	1	0	0	1	0	1	1	1	1	2.763	0
092	1	44	1	1	2	1	1	1	2	3	1	1	2.803	3.211	TT	GA	0	1	1	1	8	0	1	1	1	1	0	0	1	1	0	17.54	1
093	1	18	1	0	1	0	0	2	0	0	0	0	2.467	5.539	GG	GG	1	0	1	0	1	0	1	1	1	1	1	0	1	1	1	3.987	0

## Sheet: Codes
codes
GT-1	GA-1
GG-2	GG-2
TT-3	AA-3

## Sheet: Results_231221
Table 1. Clinical characteristics of vitiligo patients						Table 2. Demographics, anthropometry profile, depression, and other parameters									Table 3. Statistical association of rs242924 genotype frequency and serum CRH levels in vitiligo patients and controls
Variables		N	%			Variables		Group				Test of difference			Variables		rs242924						p-value	Allele		CRH level (ng/ml)	p-value**
Duration of the disease, median and 25th-75th percentile		4	1;10					Healthy controls		Cases							GT		GG		TT			G	T
Depigmentation	Without growth	68	0.731183					N	%	N	%	χ2	p-value				N	%	N	%	N	%
	With growth	25	0.268817			Age (years)		37.5	24;52	35	23;48				Group	Healthy controls	48	0.578313	28	0.823529	56	0.518519	0.007	0.576	0.788	3,23 (2,19-4,0)	< 0,001
Lesion on mucous membranes	Yes	3	0.0322581			Gender	Females	76	0.575758	53	0.569892	0.00767237	0.930201			Cases	35	0.421687	6	0.176471	52	0.481481		44,1%*	93,5%*	6,54 (2,48-8,31)
	No	90	0.967742				Males	56	0.424242	40	0.430108				* - statistically significant difference with healthy controls group (p=0,046;p=0,002)
Redness of the skin	Yes	12	0.129032			Nationality	Kazakh	125	0.94697	83	0.892473	3.06279	,216a,b		** Mann-Whitney test
	No	81	0.870968				Russian	7	0.0530303	9	0.0967742
Leukotrichia	Yes	29	0.311828				Other	0	0	1	0.0107527
	No	64	0.688172			Education level	HS or less	8	0.0606061	6	0.0645161	2.49884	0.286671
Itchy skin	Yes	11	0.11828				College or less	45	0.340909	41	0.44086
	No	82	0.88172				HE or less	79	0.598485	46	0.494624				Table 5. Statistical association of genotype frequency and serum rs11030094 levels in vitiligo patients and controls
Family history	Yes	25	0.268817			Marital status	Single	45	0.340909	28	0.301075	1.06017	0.786697		Variables		rs11030094						p-value	Allele		BDNF level (ng/ml)	p-value**
	No	68	0.731183				Married	67	0.507576	53	0.569892						GA		GG		AA			G	A
Stress	Yes	59	0.634409				Divorced	10	0.0757576	5	0.0537634						N	%	N	%	N	%
	No	34	0.365591				Widow	10	0.0757576	7	0.0752688				Group	Healthy controls	51	0.525773	37	0.569231	44	0.698413	0.09	0.54321	0.59375	3,16 (2,26-3,94)	0.001
Environmental factors	Yes	33	0.354839			Having parents	Have both parents	81	0.613636	50	0.537634	1.57203	0.455658			Cases	46	0.474227	28	0.430769	19	0.301587		0.45679	0.40625	2,62 (1,86-3,0)
	No	60	0.645161				There is only one parent	30	0.227273	23	0.247312				* - statistically significant difference with healthy controls group (p=0,034;p=0,735)
Autoimmune thyroiditis	Yes	3	0.0322581				No parents	21	0.159091	20	0.215054				** Mann-Whitney test
	No	90	0.967742			Fitzpatrick skin type	1	16	0.121212	9	0.0967742	1.39247	0.707301		Table 4. Statistical association between serum CRH levels and CRH rs242924 genotypes in cases and controls
Kebner Phenomenon	Yes	34	0.365591				2	65	0.492424	44	0.473118					Group
	No	59	0.634409				3	41	0.310606	29	0.311828					Healthy controls			Cases
VES score, median and 25th-75th percentile		2	0;10,44				4	10	0.0757576	11	0.11828					rs242924			rs242924
Form of vitiligo	Segmental	66	0.709677													GT	GG	TT	GT	GG	TT
	Non-segmental	26	0.27957												CRG	3,47 (2,92;3,91)	3,20 (2,43;3,81)	2,97 (1,87;4,08)	5,92 (2,48;7,71)	5,91 (3,50;6,71)	7,30 (2,44;8,81)
	Vitiligo of the mucous membranes	1	0.0107527
Fitzpatrick skin type	1	25	0.111111												Table 6. Statistical association between serum BDNF levels and rs11030094 genotypes in cases and controls
																Group
																Healthy controls			Cases
																rs11030094			rs11030094
																GA	GG	AA	GA	GG	AA
															BDNF	3,2 (2,19;3,99)	3,26 (2,54;3,82)	2,89 (2,22;3,97)	2,62 (1,86;2,94)	2,52 (2,26;3,22)	2,86 (1,76;3,39)

## Sheet: Tab 1
GAD-7	PHQ-9	rs242924	rs11030094
1	1	TT	AA
0	0	GT	GG
0	0	TT	GA
0	0	TT	GG
1	1	TT	GA
1	1	TT	AA
0	0	TT	GA
0	0	TT	GA
1	1	GG	GG
0	0	TT	GA
0	0	GT	AA
0	0	GT	AA
0	0	GT	GG
1	0	GT	GA
1	1	GT	GG
0	0	TT	GA
0	0	GT	GA
1	0	GT	GA
1	0	TT	AA
0	0	GT	GG
1	0	GT	AA
0	0	GT	GG
1	0	GT	GA
0	0	TT	GA
1	0	TT	GA
0	0	GT	GG
1	1	TT	GG
0	0	TT	GA
0	0	GT	GA
1	0	TT	AA
0	0	TT	GG
1	1	TT	GA
0	0	TT	GA
0	0	GT	GA
1	0	GT	GG
0	0	TT	GG
0	0	GT	GA
0	0	TT	GA
1	0	TT	GA
1	1	TT	GG
0	0	GT	GG
0	0	TT	AA
0	0	TT	GG
0	0	TT	GA
0	0	TT	GG
0	0	GT	AA
0	0	GG	GA
1	1	TT	GA
0	0	GT	AA
1	0	TT	GA
1	0	TT	GA
1	1	GG	GG
0	0	GT	AA
1	0	TT	GA
1	1	TT	GG
0	0	TT	GG
1	0	TT	AA
0	0	GT	GA
0	0	TT	GA
1	1	GT	GG
0	0	TT	AA
1	0	TT	GG
0	0	GG	GG
0	0	TT	GA
0	0	GT	GA
1	0	TT	GA
0	0	GT	AA
1	0	TT	GA
0	0	TT	AA
0	0	GT	GG
0	0	TT	GG
0	0	TT	GA
0	0	TT	GA
0	1	GT	GA
0	0	TT	GA
0	0	TT	AA
0	0	GT	GA
1	0	GT	GA
0	1	TT	GA
0	0	GT	GA
0	0	TT	AA
1	0	TT	GG
1	0	GT	GA
1	0	GT	GA
0	0	TT	GA
0	0	GT	AA
0	0	GT	AA
0	0	GT	GA
1	0	TT	GG
0	0	GG	GG
0	0	TT	GA
0	0	TT	GA
0	0	GG	GG

## Sheet: Tab 3
GAD-7	PHQ-9	rs242924	rs11030094
13	11	TT	AA
4	1	GT	GG
0	0	TT	GA
5	2	TT	GG
10	7	TT	GA
10	12	TT	AA
3	1	TT	GA
5	1	TT	GA
16	8	GG	GG
5	2	TT	GA
2	2	GT	AA
5	1	GT	AA
0	0	GT	GG
6	3	GT	GA
17	9	GT	GG
4	3	TT	GA
3	2	GT	GA
9	4	GT	GA
6	1	TT	AA
4	1	GT	GG
10	4	GT	AA
3	3	GT	GG
8	4	GT	GA
5	2	TT	GA
8	2	TT	GA
4	1	GT	GG
15	11	TT	GG
2	2	TT	GA
3	0	GT	GA
11	2	TT	AA
0	0	TT	GG
10	6	TT	GA
0	0	TT	GA
2	0	GT	GA
8	5	GT	GG
0	0	TT	GG
0	0	GT	GA
5	2	TT	GA
7	2	TT	GA
7	11	TT	GG
4	1	GT	GG
0	0	TT	AA
0	0	TT	GG
3	2	TT	GA
1	1	TT	GG
1	1	GT	AA
0	0	GG	GA
9	6	TT	GA
0	0	GT	AA
7	2	TT	GA
9	4	TT	GA
10	7	GG	GG
2	0	GT	AA
6	3	TT	GA
19	12	TT	GG
4	2	TT	GG
6	1	TT	AA
3	2	GT	GA
3	1	TT	GA
18	12	GT	GG
2	0	TT	AA
7	2	TT	GG
4	1	GG	GG
2	0	TT	GA
2	1	GT	GA
7	1	TT	GA
0	0	GT	AA
14	5	TT	GA
5	2	TT	AA
1	1	GT	GG
3	0	TT	GG
3	1	TT	GA
2	0	TT	GA
3	9	GT	GA
4	3	TT	GA
5	1	TT	AA
4	2	GT	GA
7	1	GT	GA
5	8	TT	GA
5	2	GT	GA
3	1	TT	AA
7	2	TT	GG
7	3	GT	GA
6	1	GT	GA
2	0	TT	GA
3	4	GT	AA
2	4	GT	AA
4	1	GT	GA
7	2	TT	GG
3	3	GG	GG
0	0	TT	GA
3	1	TT	GA
0	0	GG	GG

## Sheet: Tab 4
GAD-7	rs242924	rs11030094
1	TT	AA
1	TT	GG
1	TT	GA
1	GG	GG
1	GT	GA
1	GT	GA
1	GT	GA
1	TT	GA
1	GT	GG
1	GT	GA
1	TT	AA
1	TT	GA
1	TT	GG
1	TT	GA
1	GT	GG
1	TT	GA
1	TT	GA
1	TT	GA
1	TT	AA
1	TT	GG
1	GG	AA
1	TT	GG
1	TT	GA
1	TT	GA
1	GT	GA
1	TT	GG
1	TT	GG
1	TT	GA
1	GT	GA
1	TT	AA
1	GT	GG
1	GT	GA
1	TT	GA	10	18	5
0	GT	GA
0	TT	GG
0	TT	GG
0	TT	GA
0	TT	GA
0	TT	GA
0	GT	GG
0	GT	GG
0	GT	AA
0	TT	GG
0	GT	GA
0	GT	GG
0	GT	AA
0	TT	GA
0	GT	GA
0	TT	AA
0	GT	GA
0	TT	GA
0	TT	GG
0	GT	GA
0	TT	GA
0	GT	GG
0	TT	GG
0	GT	AA
0	TT	GA
0	TT	GA
0	TT	GG
0	TT	GA
0	GT	GG
0	GG	GG
0	GT	GA
0	GT	GA
0	TT	GA
0	GT	AA
0	TT	GA
0	TT	AA
0	GG	GG
0	TT	GG
0	GT	GA
0	GT	GA
0	TT	GA
0	GT	GA
0	TT	AA
0	TT	GA
0	TT	GA
0	GT	GA
0	TT	GA
0	TT	AA
0	GT	GG
0	TT	GA
0	GT	GA
0	TT	GA
0	TT	GA
0	GT	AA
0	GT	GA
0	GT	GG
0	GG	GG
0	TT	GA
0	TT	GA
0	GG	GG	18	33	9

## Sheet: Tab 5
PHQ-9	rs242924	rs11030094
1	TT	AA	2.951						AA	2.951			GG	3.49		GA	3.07
1	TT	GG	3.49						AA	3.02			GG	3.238		GA	3.443
1	TT	GA	3.07						AA	2.855			GG	2.919		GA	3.649
1	GG	GG	3.238						AA	1.725			GG	1.725		GA	3.913
1	GT	GA	3.443						AA	3			GG	2.455		GA	2.942
1	TT	GA	3.649						AA	1.724			GG	1.832		GA	3.838
1	TT	GA	3.913						AA	1.561			GG	2.348		GA	1.832
1	TT	GA	2.942						AA	5.253			GG	2.577		GA	2.348
1	TT	GG	2.919						AA	1.813			GG	2.855		GA	2.632
1	GG	GA	3.838						AA	2.567			GG	2.974		GA	2.623
1	TT	AA	3.02						AA	1.431			GG	4.58		GA	2.577
1	GT	GA	1.832						AA	1.942			GG	3.325		GA	2.455
1	GT	GG	1.725						AA	3.389			GG	4.662		GA	2.632
1	TT	GA	2.348	8	2				AA	2.994			GG	2.276		GA	2.623
0	GT	GG	2.455										GG	2.21		GA	2.803
0	TT	GA	2.632										GG	3.709		GA	2.565
0	TT	GA	2.623										GG	2.914		GA	3
0	TT	GA	2.577										GG	2.25		GA	1.219
0	TT	AA	2.855										GG	1.228		GA	2.914
0	TT	GG	1.832										GG	1.254		GA	1.211
0	GT	AA	1.725										GG	2.919		GA	2.97
0	GT	GG	2.348										GG	4.754		GA	1.569
0	GT	GA	2.455										GG	3.211		GA	1.623
0	GT	GA	2.632										GG	2.305		GA	1.218
0	TT	GA	2.623										GG	2.277		GA	2.275
0	GT	GG	2.577										GG	2.294		GA	1.864
0	GT	GG	2.855										GG	1.565		GA	3.24
0	TT	GA	2.803										GG	2.467		GA	5.203
0	GT	GA	2.565													GA	1.554
0	GT	AA	3													GA	2.278
0	GT	GG	2.974													GA	2.776
0	GT	GA	3													GA	3.976
0	TT	GA	1.219													GA	1.672
0	TT	GA	2.914													GA	2.144
0	GT	GG	4.58													GA	2, 431
0	TT	GG	3.325													GA	3.255
0	GT	GA	1.211													GA	3.224
0	TT	GA	2.97													GA	1.89
0	TT	GA	1.569													GA	2.241
0	TT	GG	4.662													GA	3.575
0	GT	GG	2.276													GA	1.468
0	GT	AA	1.724													GA	2.348
0	TT	GG	2.21													GA	1.27
0	GT	GA	1.623													GA	2.632
0	TT	GG	3.709													GA	2.855
0	TT	AA	1.561													GA	1.516
0	GT	GA	1.218													GA	3.17
0	TT	GA	2.275													GA	1.764
0	TT	AA	5.253													GA	2.807
0	TT	GA	1.864													GA	2.63
0	TT	GA	3.24													GA	2.803
0	GT	GG	2.914
0	GG	GA	5.203
0	GT	GA	1.554
0	TT	GG	2.25
0	TT	GG	1.228
0	GT	AA	1.813
0	TT	GA	2.278
0	TT	GA	2.776
0	TT	GG	1.254
0	GT	GA	3.976
0	TT	GG	2.919
0	TT	GG	4.754
0	TT	GA	1.672
0	GG	GA	2.144
0	TT	GA	2, 431
0	GT	AA	2.567
0	TT	GA	3.255
0	GT	AA	1.431
0	TT	GG	3.211
0	TT	GG	2.305
0	GT	GA	3.224
0	TT	GA	1.89
0	TT	GA	2.241
0	TT	GA	3.575
0	TT	AA	1.942
0	TT	GA	1.468
0	GT	GA	2.348
0	GT	GA	1.27
0	GT	GA	2.632
0	TT	AA	3.389
0	TT	GG	2.277
0	GT	GA	2.855
0	GT	GA	1.516
0	TT	GA	3.17
0	GT	GA	1.764
0	GT	AA	2.994
0	GT	GA	2.807
0	TT	GG	2.294
0	GG	GG	1.565
0	TT	GA	2.63
0	TT	GA	2.803
0	GG	GG	2.467	43	12

## Sheet: Tab 6
GAD-7	PHQ-9	rs242924	rs11030094
3	0	GG	GA
1	0	GT	AA
0	0	GG	AA
1	0	TT	GG
1	0	GG	GG
0	0	TT	GG
2	1	TT	AA
2	2	TT	GG
1	1	GG	GG
3	2	GT	GA
1	0	GT	GG
1	0	GT	GA
0	0	TT	GG
2	3	GT	AA
5	3	TT	GG
3	2	GT	GA
6	2	TT	AA
0	0	GT	GA
0	0	GG	AA
0	1	TT	AA
0	0	TT	AA
0	0	TT	AA
0	0	GT	AA
1	2	TT	GG
0	0	GG	GG
0	0	GT	GA
1	1	TT	GA
5	3	TT	GA
2	1	GG	GG
2	2	GT	GA
0	0	TT	GG
1	0	TT	AA
0	0	GG	GA
1	0	TT	GA
0	0	GG	GA
1	1	TT	GG
0	0	GG	GG
4	2	GT	GA
6	5	GT	AA
3	4	GT	GA
5	1	GG	AA
5	1	GG	GG
5	2	GT	GA
0	0	GT	GA
5	3	GG	AA
0	0	TT	GA
0	0	GG	GA
2	1	GG	AA
0	0	GT	GA
1	0	TT	GA
1	1	GG	GG
3	1	TT	GG
3	0	GT	AA
0	0	TT	GG
2	2	GG	AA
0	0	TT	AA
2	0	GT	GG
0	0	TT	GA
4	4	TT	GA
7	3	GG	GA
0	0	GG	AA
2	1	TT	GG
1	2	TT	GA
0	0	TT	GG
0	0	GT	GA
3	2	TT	AA
1	0	GT	GA
3	3	GT	GA
1	0	GT	GA
2	1	GT	AA
0	0	GG	GA
7	4	TT	AA
3	3	TT	AA
3	1	GT	GA
1	0	TT	AA
5	3	GG	AA
5	2	GT	GA
6	2	TT	GA
12	9	GT	GG
3	2	GT	GG
3	0	TT	GG
4	4	GG	GG
3	0	TT	GG
6	2	GT	GA
4	1	TT	GG
2	0	GT	AA
2	0	TT	GG
0	0	TT	AA
1	0	TT	GA
1	0	TT	GG
0	0	GT	AA
0	0	TT	GA
6	5	TT	AA
1	0	TT	GA
1	1	TT	AA
0	0	TT	GA
2	0	GT	AA
0	0	GG	AA
4	0	GT	GA
5	0	TT	GA
3	0	GT	AA
1	0	GG	AA
3	0	TT	AA
1	0	GT	GA
6	0	GT	GG
1	0	GT	GA
3	0	GT	GA
2	0	TT	GG
3	2	TT	GA
4	2	TT	AA
5	1	TT	GA
7	3	GG	AA
2	2	GT	GA
2	1	GT	AA
3	1	TT	GA
4	0	TT	GG
2	0	GT	GG
7	5	GT	AA
3	2	GG	AA
2	1	TT	GA
7	4	TT	AA
8	4	GT	AA
1	0	GT	GG
2	0	GT	GA
2	2	TT	GG
1	1	GT	GG
0	0	TT	AA
0	0	GG	AA
1	0	GT	GG
1	1	GT	GA
2	2	GG	GA
1	0	GT	GA

## Sheet: Tab 7
Group	rs242924	rs11030094
0	GG	GA	0
0	GT	AA	0
0	GG	AA	2.697
0	TT	GG	4.434
0	GG	GG	1.518
0	TT	GG	0
0	TT	AA	0
0	TT	GG	3.46
0	GG	GG	0
0	GT	GA	6.751
0	GT	GG	0
0	GT	GA	15.309
0	TT	GG	2.557
0	GT	AA	2.632
0	TT	GG	3.525
0	GT	GA	2.56
0	TT	AA	2.867
0	GT	GA	3.307
0	GG	AA	2.577
0	TT	AA	2.293
0	TT	AA	2.438
0	TT	AA	2.255
0	GT	AA	2.806
0	TT	GG	3.82
0	GG	GG	4.11
0	GT	GA	2.867
0	TT	GA	3.136
0	TT	GA	3.872
0	GG	GG	3.67
0	GT	GA	3.443
0	TT	GG	3.177
0	TT	AA	3.049
0	GG	GA	3.78
0	TT	GA	3.203
0	GG	GA	3.71
0	TT	GG	3.148
0	GG	GG	3.455
0	GT	GA	2.186
0	GT	AA	4.081
0	GT	GA	6.122
0	GG	AA	3.449
0	GG	GG	0
0	GT	GA	10.206
0	GT	GA	0.849
0	GG	AA	9.476
0	TT	GA	4.228
0	GG	GA	2.916
0	GG	AA	3.851
0	GT	GA	4.861
0	TT	GA	2.831
0	GG	GG	2.754
0	TT	GG	3.256
0	GT	AA	0
0	TT	GG	7.901
0	GG	AA	3.672
0	TT	AA	1.826
0	GT	GG	10.543
0	TT	GA	7.651
0	TT	GA	3.184
0	GG	GA	14.107
0	GG	AA	1.804
0	TT	GG	2.54
0	TT	GA	7.239
0	TT	GG	4.768
0	GT	GA	2.705
0	TT	AA	6.782
0	GT	GA	3.771
0	GT	GA	1.867
0	GT	GA	3.717
0	GT	AA	2.914
0	GG	GA	7.58
0	TT	AA	3.678
0	TT	AA	6.476
0	GT	GA	1.904
0	TT	AA	3.38
0	GG	AA	5.769
0	GT	GA	2.61
0	TT	GA	4.723
0	GT	GG	2.561
0	GT	GG	3.082
0	TT	GG	3.313
0	GG	GG	0
0	TT	GG	4.978
0	GT	GA	1.915
0	TT	GG	3.564
0	GT	AA	2.49
0	TT	GG	3.21
0	TT	AA	7.255
0	TT	GA	2.161
0	TT	GG	14.217
0	GT	AA	7.342
0	TT	GA	0
0	TT	AA	10.087
0	TT	GA	3.257
0	TT	AA	8.761
0	TT	GA	1.715
0	GT	AA	1.234
0	GG	AA	0
0	GT	GA	1.158
0	TT	GA	3.255
0	GT	GA	1.518
0	GG	AA	0
0	TT	AA	2.215
0	GT	GA	3.987
0	GT	GA	2.776
0	GT	GA	5.234
0	GT	GA	1.188
0	TT	GG	10.372
0	TT	GA	2.557
0	TT	AA	3.622
0	TT	GA	2.29
0	GG	AA	3.56
0	GT	GA	2.917
0	GT	AA	4.157
0	TT	GA	3.897
0	TT	GA	2.113
0	GT	GA	2.438
0	GT	AA	2.255
0	GG	AA	2.217
0	TT	GA	3.446
0	TT	AA	5.755
0	GT	AA	1.96
0	GT	GG	4.776
0	GT	GA	2.852
0	TT	GA	3.564
0	GT	GG	2.456
0	TT	AA	3.177
0	GG	AA	3.049
0	GT	GG	3.78
0	GT	GA	2.122
0	GG	GA	1.987
0	GT	GA	3.148	56	43
1	TT	AA
1	GT	GG
1	TT	GA
1	TT	GG
1	TT	GA
1	TT	GA
1	TT	GA
1	TT	GA
1	GG	GG
1	TT	GA
1	GT	AA
1	GT	GA
1	GT	GG
1	GT	GA
1	GT	GG
1	TT	GA
1	GT	GA
1	GT	GA
1	TT	AA
1	GT	GG
1	GT	AA
1	GT	GG
1	GT	GA
1	TT	GA
1	TT	GA
1	GT	GG
1	TT	GG
1	TT	GA
1	GT	GA
1	TT	AA
1	TT	GG
1	TT	GA
1	TT	GA
1	GT	GA
1	GT	GG
1	TT	GG
1	GT	GA
1	TT	GA
1	TT	GA
1	TT	GG
1	GT	GG
1	TT	AA
1	TT	GG
1	TT	GA
1	TT	GG
1	GT	AA
1	GG	GA
1	TT	GA
1	GT	AA
1	TT	GA
1	TT	GA
1	GG	GG
1	GT	GA
1	TT	GA
1	TT	GG
1	TT	GG
1	TT	AA
1	GT	GA
1	TT	GA
1	GT	GG
1	TT	GA
1	TT	GG
1	GG	GG
1	TT	GA
1	GT	GA
1	TT	GA
1	GT	AA
1	TT	GA
1	TT	AA
1	GT	GG
1	TT	GG
1	TT	GA
1	TT	GA
1	GT	GA
1	TT	GA
1	TT	AA
1	GT	GA
1	GT	GA
1	TT	GA
1	GT	GA
1	TT	AA
1	TT	GG
1	GT	GA
1	GT	GA
1	TT	GA
1	GT	GA
1	GT	AA
1	GT	GA
1	TT	GG
1	GG	GG
1	TT	GA
1	TT	GA
1	GG	GG	28	51	14

## Sheet: Tab 8
BDNF	CRG	rs242924
2.951	0.351	1	TT
3.07	9.304	1
3.238	8.748	1
3.443	8.309	1
3.649	7.726	1
3.913	8.019	1
2.942	7.434	1
3.838	3.352	1
2.632	6.56	1
2.855	8.163	1
2.632	6.56	1
2.623	0.788	1
2.855	8.163	1
2.803	3.061	1
3	0.874	1
2.974	2.477	1
3	3.498	1
1.219	3.342	1
3.325	9.761	1
2.97	8.384	1
1.569	7.438	1
4.662	9.39	1
1.724	3.325	1
2.21	0.917	1
1.623	9.533	1
3.709	7.288	1
2.275	10.913	1
1.864	8.913	1
3.24	7.88	1
1.554	8.972	1
2.25	4.365	1
1.228	0.234	1
1.813	8.875	1
2.776	9.322	1
3.976	0.28	1
2.919	0.144	1
1.672	0.875	1
2, 431	2.393	1
3.255	10.532	1
1.431	8.309	1
2.305	9.216	1
3.224	3.451	1
1.89	7.355	1
3.575	1.166	1
1.942	9.43	1
1.27	9.542	1
3.389	1.154	1
2.277	7.208	1
3.17	2.344	1
2.294	7.321	1
2.63	0.782	1
2.803	3.211	1
3.49	2.393	2	GT
3.02	1.604	2
1.832	9, 330	2
1.725	8.309	2
2.348	2.477	2
2.455	8.455	2
2.623	0.788	2
2.577	6.705	2
1.832	9, 330	2
1.725	8.309	2
2.348	2.477	2
2.455	8.455	2
2.577	6.705	2
2.565	5.539	2
2.914	7.667	2
4.58	2.934	2
1.211	8.642	2
2.276	3.358	2
1.561	4.964	2
5.253	2.973	2
5.203	6.482	2
2.278	5.915	2
1.254	10.155	2
2.144	7.709	2
2.567	2.874	2
3.211	6.543	2
2.241	6.834	2
1.468	8.361	2
2.348	2.223	2
2.632	6.253	2
2.855	8.163	2
1.516	9, 330	2
1.764	7.516	2
2.994	0,.677	2
2.807	5.244	2
2.919	3.499	3
1.218	0.154	3
2.914	9.321	3
4.754	6.29	3
1.565	6.705	3
2.467	5.539	3

[truncated: 10 more sheets: Tab 9, Unknown, control level-polymorph, Tab 12, Tab 13, Tab 14, Tab 15, Tab 16, Tab 17, Tab 2]
